# Supplementary material for: Impact of the COVID-19 Pandemic on Malaria Control in Africa: A Preliminary Analysis
Source: Trop Med Infect Dis. 2023 Jan 16;8(1):67. doi: 10.3390/tropicalmed8010067 (PMC9863638; doi:10.3390/tropicalmed8010067)
Supplement: Supplementary file 1 [file tropicalmed-08-00067-s001.zip › Table S1.xlsx]

## Sheet: Sheet1
Table S1 The impact of Covid-19 pandemic on malaria control in Africa
No.	Author (et al.)	Publish year	Location	Study design	Findings	Title	DOI
1	David Bell	2021	sub-Saharan African populations north of South Africa	Estimated analysis	For sub-Saharan African populations north of South Africa, the estimated recorded COVID-19 DALYs lost in 2020 were 3.7%, 2.3%, and 2.4% of those for tuberculosis, HIV/AIDS, and malaria, respectively. Predicted exacerbations of these diseases were greater than the estimated COVID-19 burden. Including South Africa and Lesotho, COVID-19 DALYs lost were, 12% of those for other compared diseases.	Relative Burdens of the COVID-19, Malaria, Tuberculosis, and HIV/AIDS Epidemics in Sub-Saharan Africa.	DOI:10.4269/ajtmh.21-0899
2	Benyun Shi	2021	Ethiopia, Nigeria, Tanzania, and Zambia	Predicted (Estimated analysis)	Based on the estimated epidemiological parameters, the epidemic curves simulated under various NPIs indicated that the earlier the interventions are implemented, the better the epidemic is controlled. Moreover, the effect of combined NPIs is better than contact restriction and social distancing only. By treating the total number of ITNs available in each country in 2020 as a baseline, our results…	Accessing the syndemic of COVID-19 and malaria intervention in Africa	https://doi.org/10.1186/s40249-020-00788-y
3	Ajib Diptyanusa	2020	Africa and Southeast Asia	Opinion	impacts of budget reprioritization on malaria-related resources---In some malaria-endemic countries, funding and personnel reallocations were executed from malaria control programmes to support COVID-19 response eforts, resulting mainly in interruptions of disease control activi_x0002_ties and reduced capabilities of health system.	Addressing budget reduction and reallocation on health-related resources during COVID-19 pandemic in malaria-endemic countries	https://doi.org/10.1186/s12936-020-03488-y
4	Emilia Bylicka-Szczepanowska	2022	Central African Republic	Investagtion	As much as 51.2% (83/162) of asymptomatic children and 12.2% (43/353) of adults had a positive result in malaria rapid diagnostic tests (mRDTs). Limited access to diagnostics, treatment and prevention of malaria during the global COVID-19 pandemic and less medical assistance from developed countries may be one of the factors contributing to the increase in the prevalence of disease in Africa	Asymptomatic Malaria Infections in the Time of COVID-19 Pandemic: Experience from the Central African Republic	https://doi.org/10.3390/ijerph19063544
5	Gerson Afai	2020	Nampula, Mozambique	Field visit	The HIS data showed that the number of reported malaria cases decreased by 3.0% (177.646/172.246) in April, and 7.0% (173.188/161.812) in May, when comparing 2019 and 2020 data. People tested for malaria in community increased by 39.0% (190.370/264.730), between 2019 and 2020. The COVID-19 may have had a negative impact on the diagnosis and treatment of malaria in health facility (HF). The decrea…	Challenges for malaria surveillance during the COVID-19 emergency response in Nampula, Mozambique, January - May 2020	DOI: 10.11604/pamj.2021.38.254.27481
6	Ravi Kant	2021	Global	Review	possible barriers and challenges imposed by COVID 19 in the accessibility of antimalarial activities as poor utilization of routine health services, interrupted supply of anti_x0002_malarial commodities, shortage of manpower, loss of economy, and interruption of antimalarial campaigns due to lockdown and social distancing.	Challenges with the proposed approach in enhancing the accessibility of antimalarial activities during COVID 19 pandemic	https://doi.org/10.1016/j.jiph.2021.06.015
7	Francesco Mariani	2022	Serria Leone	Investigation	Immunizations administered in a referral health center in Sierra Leone significantly declined during the pandemic	Changes in Childhood Immunizations and Intermittent Preventive Malaria Treatment in a Peripheral, Referral Immunization Center During the First 12 Months of COVID-19 Pandemic in Sierra Leone, Western Africa.	DOI: 10.3389/fped.2022.774281
8	Pascalina Chanda-Kapata	2020	Africa	Review (Editorial)	(1) COVID-19 currently imposes an additional burden to the already overstretched, resource strapped health services which are grappling to bring under control the high burden of existing infectious and non-infectious diseases, including TB, HIV, and malaria. (2) Moreover, current screening approaches for COVID-19 are likely to miss approximately 50% of the infected cases even in countries with go…	COVID‐19 and malaria: a symptom screening challenge for malaria endemic countries.	DOI:10.1016/j.ijid.2020.04.007
9	Moki Edwin Kindzeka	2020	Cameroon	News (voa)	Asignificant increase in malaria cases and deaths during the COVID-19 pandemic, but have refused to go to hospitals for fear they will catch COVID-19	COVID-19 Frightens Malaria Patients in Cameroon.
10	Nora Nganyewo Nghochuzie	2020	Africa	Perspective	Deaths were attributed to the shortage of antimalarial drugs and lack of access to healthcare	Pausing the Fight Against Malaria to Combat the COVID-19 Pandemic in Africa: Is the Future of Malaria Bleak?	DOI: 10.3389/fmicb.2020.01476
11	Thirumalaisamy P. Velavan	2021	African	Perspective	several African countries have meanwhile suspended the implementation of vector control activities. This applies especially to the use of insecticide-treated bed-nets and indoor residual spraying	COVID-19 and syndemic challenges in ‘Battling the Big Three’: HIV, TB, and malaria	https://doi.org/10.1016/j.ijid.2021.03.071
12	Khadim Diongue	2020	Senegal	Opinion	However, the most detrimental event during the COVID-19 pandemic is that of the general population deserting the health facilities that are hosting infected COVID-19 individuals for fear of being tested or infected. Delay malaria disgnosis	COVID-19 during malaria transmission season in Africa and why we should be prepared: An example from Senegal	DOI:10.4102/ajlm.v9i1.1332
13	Laura C. Steinhardt	2021	Nigeria	Research Article	study is the first to demonstrate an association between SARS-CoV-2 antibody cross-reactivity and existing malaria antibodies	Cross-Reactivity of Two SARS-CoV-2 Serological Assays in a Setting Where Malaria Is Endemic	https://doi.org/10.1128/JCM.00514-21.
14	Rock Aïkpon	2020	Benin	Research Article	Although COVID- 19 has the potential to cause substantial disruptions to health services	Digitalized mass distribution campaign of insecticide-treated nets (ITNs) in the particular context of Covid-19 pandemic in Benin: challenges and lessons learned	https://doi.org/10.1186/s12936-020-03508-x	54
15	Rashid Ansumana	2020	Africa	News & views	interrupt access to routine care and prevention services and medicines.	Efects of disruption from COVID-19 on antimalarial strategies	DOI:10.1038/S41591-020-1047-5
16	Khalid B. Beshir	2020	Africa	Perspective piece	erosion of health systems and disruption of malaria control and elimination programs. Such as diagnostic challenges caused both COVID-19 and malaria	Emergence of Undetectable Malaria Parasites: A Threat under the Radar amid the COVID-19 Pandemic
17	Abdullahi Tunde Aborode	2020	Africa	Perspective piece	With lockdowns in many countries, supply chains of health commodities were cut short. This could lead to shortages of medicines across the world, including treatments for critical illness.	Fighting COVID-19 at the Expense of Malaria in Africa: The Consequences and Policy Options	DOI: 10.4269/ajtmh.20-1181	48
18	Jane F. Namuganga	2021	Uganda	Research	In the frst year after the COVID-19 pandemic arrived in Uganda, there were no major efects on malaria disease burden and indicators of case management at these 17 rural health facilities, except for a modest decrease in the proportion of RDTs used for malaria diagnosis and the mean proportion of malaria cases prescribed AL in the second half of the COVID-19 pandemic year.	Impact of COVID-19 on routine malaria indicators in rural Uganda: an interrupted time series analysis	https://doi.org/10.1186/s12936-021-04018-0
19	Anna‑Katharina Heuschen	2022	Northern Ghana	Research	COVID-19 pandemic afects the malaria burden in health facilities of northern Ghana, with declines in inpatient and outpatient rates except for pregnant women	Impact of the COVID-19 pandemic on malaria cases in health facilities in northern Ghana: a retrospective analysis of routine surveillance data	https://doi.org/10.1186/s12936-022-04154-1
20	B D Brooke	2020	South Africa, Eswatini and southern Mozambique	Review	As COVID-19 control measures, such as physical distancing and restricted movements of people, have the potential to limit routine surveillance activities, such cases management, disgnosis, treatment timely.	Implementing malaria control in South Africa, Eswatini and southern Mozambique during the COVID-19 pandemic	https://doi.org/10.7196/SAMJ.2020.v110i11.15286
21	Daniel J Weiss	2020	Africa	Model	Under pessimistic scenarios, COVID-19-related disruption to malaria control in Africa could almost double malaria mortality in 2020, and potentially lead to even greater increases in subsequent years	Indirect effects of the COVID-19 pandemic on malaria intervention coverage, morbidity, and mortality in Africa: a geospatial modelling analysis	https://doi.org/10.1016/S1473-3099(20)30700-3
22	Samuel Gavi	2020	Zimbabwe	Case study	Response (lockdowns, curfews, et al.) to COVID-19 was a partial reason for the surge in malaria cases and deaths from January to June 2020 in Zimbabwe	Malaria incidence and mortality in Zimbabwe during the COVID-19 pandemic: analysis of routine surveillance data	https://doi.org/10.1186/s12936-021-03770-7
23	Carlos A Guerra	2020	sub-Saharan Africa	Commentary	In sub-Saharan Africa (SSA), the COVID-19 pandem_x0002_ic could cause major disruptions to the delivery of malaria vector control interventions.Such disruptions could potentially lead to significant increases in malaria morbidity and mortality in the region.	Malaria vector control in sub-Saharan Africa in the time of COVID-19: no room for complacency	DOI:10.1136/bmjgh-2020-003880
24	Danilo Buonsenso	2020	Sierria Leone	Brief research report article	During COVID-19 in Sierra Leone, we did not notice a significant drop in malaria diagnosis in children.	Management of Malaria in Children Younger Than 5 Years Old During Coronavirus Disease 2019 Pandemic in Sierra Leone: A Lesson Learned	DOI: 10.3389/fped.2020.587638
25	Essoham Ataba	2022	Sub‑African	Review	Although COVID-19 has a collateral impact in Africa, this pandemic could be an important factor in the emergence of TCA resistance.	Potential Emergence of Plasmodium Resistance to Artemisinin Induced by the Use of Artemisia annua for Malaria and COVID‑19 Prevention in Sub‑African Region	https://doi.org/10.1007/s11686-021-00489-y
26	Anna‑Katharina Heuschen	2021	Sub‑African	Review	The fndings from this review provide evidence for a signifcant but diverse impact of the COVID-19 pandemic on malaria in SSA, (these ranged from relevant diag‑nostical and clinical aspects to reduced access to health care services, impaired availability of curative and preventive commodities and medications, and efects on malaria prevention campaigns)	Public health-relevant consequences of the COVID-19 pandemic on malaria in sub-Saharan Africa: a scoping review	https://doi.org/10.1186/s12936-021-03872-2
27	April Monroe	2021	African	Meeting report	Additional 69,000 deaths attributable to COVID19-related service disruptions	Refections on the 2021 World Malaria Report and the future of malaria control	https://doi.org/10.1186/s12936-022-04178-7
28	Beatrice Formenti	2022	Africa	Review	COVID-19 has also directly impacted malaria health services.	The impact of COVID-19 on communicable and non-communicable diseases in Africa: a narrative review	doi: 10.53854/liim-3001-4
29	Dieudonne Hakizimana	2022	Rwanda	Research	The Covid-19 pandemic resulted in patients increasingly seeking care in the community and poses chal_x0002_lenges to maintaining delivery of malaria services in Rwanda.	The impact of Covid-19 on malaria services in three high endemic districts in Rwanda: a mixed-method study	https://doi.org/10.1186/s12936-022-04071-3
30	Eitan Fleischman	2020	Brooklyn, USA	Access Case Report	Given the pandemic, the healthcare industry has had fundamental changes that have impacted access to healthcare, particularly in the outpatient setting.	The Indirect Costs of the SARS-CoV-2 Pandemic: A Case of Severe Malaria in Brooklyn	DOI 10.7759/cureus.12331
31	Floriano Amimo	2020	Africa	Short Report	Hesitant to voluntarily seek care in a formal health facility and populations might face unprecedented difficulties to access essential services, mainly due to reduced ability of patients to support direct and indirect medical costs, and unavailability of transportation means to reach health facilities, Limited access to essen_x0002_tial medicines is known to create the conditions for pa_x0002_ti…	What does the COVID-19 pandemic mean for HIV, tuberculosis, and malaria control?	https://doi.org/10.1186/s41182-020-00219-6	16
32	Pascalina Chanda-Kapata	2022	sub-Saharan Africa	Review	The COVID-19 pandemic resulted in disruptions of routine health services and diversion of al_x0002_ready limited available resources in sub-Saharan Africa. As a result, disease programs like TB, malaria and HIV have recorded gaps in prevention and treatment with the prospects of reversing gains made towards meeting global targets.	Tuberculosis, HIV/AIDS and Malaria Health Services in sub-Saharan Africa – A Situation Analysis of the Disruptions and Impact of the COVID-19 Pandemic	DOI: 10.1016/j.ijid.2022.03.033
33	Obafemi J. Babalola	2022	Liberia	Research	Te disruption afected all rou_x0002_tine healthcare services assessed by hindering the supply and demand of routine healthcare services. such as 80% (33/41) health facilities disruption in routine health services; scheduled routine immunization outreaches conducted decreased by 47%;malaria diagnosis and treatment reduced by 40% in April,2020.	The infuence of frst wave of COVID-19 outbreak on routine healthcare services, Liberia, August 2020: a mixed study approach	https://doi.org/10.1186/s12913-022-08074-3
34	Ellie Sherrard-Smith	2020	Africa	Models to estimate	The COVID-19 pandemic could severely impede malaria prevention activitiesIf activities are halted, the malaria burden in 2020 could be more than double that of 2019. In Nigeria alone, reduc_x0002_ing case management for 6 months and delaying LLIN cam_x0002_paigns could result in 81,000 (44,000–119,000) additional deaths.	The potential public health consequences of COVID-19 on malaria in Africa	https://doi.org/10.1038/s41591-020-1025-y
35	Ivan Mugisha Taremwa	2022	South West Uganda	Research	The Corona Virus Disease-2019 (COVID-19) control measures did not abate the risk of malaria infection but these were deleterious to healthcare access and the focus of malaria prevention.	Treatment-seeking and uptake of malaria prevention strategies among pregnant women and caregivers of children under-fve years during COVID-19 pandemic in rural communities in South West Uganda: a qualitative study	DOI:10.1186/s12889-022-12771-3
36	Nordino Sulemane	2022	Africa	Letter to editor (Review)	Vaccine hesitancy due to COVID-19 vaccines, could compromise ongoing vaccination programs, also targeting other diseases. Consequently, it could also affect the introduction of new vaccines, such as the recent one approved by WHO against malaria in Africa.	Vaccines hesitancy in Africa: how COVID-19 pandemic may affect malaria vaccination campaigns	https://doi.org/10.15167/2421-4248/jpmh2022.63.1.2420
