# Supplementary material for: Impact of the COVID-19 Pandemic on Malaria Control in Africa: A Preliminary Analysis
Source: Trop Med Infect Dis. 2023 Jan 16;8(1):67. doi: 10.3390/tropicalmed8010067 (PMC9863638; doi:10.3390/tropicalmed8010067)
Supplement: Supplementary file 1 [file tropicalmed-08-00067-s001.zip › Table S2.xlsx]

## Sheet: Sheet1
Table S2 Comparisons change trends in four different periods in malaria test performed
Country	April–June			July–September			November–December			January–March
	2019	2020	change	2019	2020	change	2019	2020	change	2020	2021	change
Burkina Fasoa	15179	20080	0.323	6235	40429	5.484	58129	77081	0.326	40498	42598	0.052
Cameroon	17583	13214	-0.248	13695	12027	-0.122	6653	6841	0.028	7213	7733	0.072
Democratic Republic of the Congo	19173	7664	-0.6	14630	11330	-0.226	28317	30816	0.088	29531	28041	-0.05
Ghana	16927	10648	-0.371	20609	16205	-0.214	20520	19790	-0.036	10292	11970	0.163
Mali	11798	7137	-0.395	16866	14923	-0.115	46299	35636	-0.23	21913	20812	-0.05
Mozambique	54202	57197	0.055	67513	40999	-0.393	41444	31229	-0.246	35751	56465	0.579
Nigeria	30512	23352	-0.235	31307	14946	-0.523	36495	27277	-0.253	31157	20092	-0.355
Niger	9445	5405	-0.428	30505	32066	0.051	33929	33438	-0.014	10956	13295	0.213
United Republic of Tanzania	66914	31458	-0.53	46780	41802	-0.106	43011	43032	0	47659	40748	-0.145
Total	241733	176155	-0.271283	248140	224727	-0.094354	314797	305140	-0.0306769	234970	241754	0.0288718
